# Supplementary material for: Obsessive-Compulsive Disorder with Psychotic Features: Is It a Clinical Entity?
Source: Healthcare (Basel). 2022 Sep 29;10(10):1910. doi: 10.3390/healthcare10101910 (PMC9601831; doi:10.3390/healthcare10101910)
Supplement: Supplementary file 1 [file healthcare-10-01910-s001.zip]

Archive with 1 entries (1 files):
- healthcare-1881177-supplementary.pdf
